# Supplementary material for: RT-Cabi: an Internet of Things based framework for anomaly behavior detection with data correction through edge collaboration and dynamic feature fusion
Source: PeerJ Comput Sci. 2024 Oct 21;10:e2306. doi: 10.7717/peerj-cs.2306 (PMC11623291; doi:10.7717/peerj-cs.2306)
Supplement: Supplemental Information 1 [file peerj-cs-10-2306-s001.ipynb]

# %% [code]
import numpy as np
import pandas as pd
import torch
import torch.nn as nn
import torch.nn.functional as F
import torch.optim as optim
from sklearn.preprocessing import MinMaxScaler
from imblearn.combine import SMOTETomek
from torch.utils.data import DataLoader, TensorDataset
from torch.optim.lr_scheduler import ReduceLROnPlateau
import os

from sklearn.model_selection import train_test_split

from torch.utils.data import DataLoader, TensorDataset


# %% [code]
class IoTDevice:
    def __init__(self, device_id, data, model_parameters):
        self.device_id = device_id
        self.data = data
        self.model_parameters = model_parameters

    def local_loss(self, x, theta):
       
        return np.mean((x - theta) ** 2)

    def update_local_model(self, lr=0.01, epochs=100):
        
        theta = self.model_parameters
        for _ in range(epochs):
            gradients = np.mean([2 * (x - theta) for x in self.data])
            theta -= lr * gradients
        self.model_parameters = theta

    def get_local_parameters(self):
        
        return self.model_parameters


# %% [code]
class GlobalServer:
    def __init__(self, initial_global_parameters):
        self.global_parameters = initial_global_parameters
    def aggregate_parameters(self, devices):
        updated_parameters = np.mean([device.get_local_parameters() for device in devices])
        self.global_parameters = updated_parameters
    def get_global_parameters(self):
        return self.global_parameters


class AdaptiveEdgeCollaborationFramework:
    def __init__(self, devices, A, B, H, Q, R):
        self.devices = devices
        self.A = A 
        self.B = B 
        self.H = H 
        self.Q = Q 
        self.R = R

    def state_update(self, x_t, u_t):        
        w_t = np.random.normal(0, self.Q)
        return self.A * x_t + self.B * u_t + w_t

    def observation_model(self, x_t):       
        v_t = np.random.normal(0, self.R)
        return self.H * x_t + v_t

    def kalman_gain(self, P):       
        return P * self.H / (self.H * P * self.H + self.R)

    def update_estimate(self, x_pred, z, K):
        return x_pred + K * (z - self.H * x_pred)


# %% [code]


class MultiTaskLearningModel(nn.Module):
    def __init__(self, num_features, num_tasks, shared_layers_sizes, specific_layers_sizes):
        super(MultiTaskLearningModel, self).__init__()
        self.shared_layers = nn.ModuleList([nn.Linear(num_features if i == 0 else shared_layers_sizes[i-1], 
                                                      size) for i, size in enumerate(shared_layers_sizes)])
        self.task_specific_layers = nn.ModuleList()
        for _ in range(num_tasks):
            layers = [nn.Linear(shared_layers_sizes[-1], size) for size in specific_layers_sizes]
            self.task_specific_layers.append(nn.Sequential(*layers))
        self.attention_weights = nn.ParameterList([nn.Parameter(torch.randn(size, 1)) for size in specific_layers_sizes])

    def forward(self, x):
        for layer in self.shared_layers:
            x = F.relu(layer(x))
        outputs = []
        for i, layers in enumerate(self.task_specific_layers):
            task_output = layers(x)
            attention_score = F.softmax(self.attention_weights[i], dim=0)
            task_output = task_output * attention_score
            outputs.append(task_output)
        return outputs


# %% [code]
def adjust_task_weights(task_similarities, eta=0.1):
    task_weights = torch.exp(-eta * task_similarities)
    task_weights = task_weights / task_weights.sum()
    return task_weights
class AttentionLayer(nn.Module):
    def __init__(self, input_size, output_size):
        super(AttentionLayer, self).__init__()
        self.input_size = input_size
        self.output_size = output_size
        self.query = nn.Linear(input_size, output_size)
        self.key = nn.Linear(input_size, output_size)
        self.value = nn.Linear(input_size, output_size)

    def forward(self, x):
        Q = self.query(x)
        K = self.key(x)
        V = self.value(x)
        attention_scores = F.softmax(Q.matmul(K.transpose(-2, -1)) / (self.input_size ** 0.5), dim=-1)
        output = attention_scores.matmul(V)
        return output


# %% [code]
def total_loss(outputs, targets, shared_params, task_specific_params, alpha, lambda_reg, beta, eta):
    task_losses = sum([alpha[i] * F.mse_loss(outputs[i], targets[i]) for i in range(len(targets))])
    reg_loss = lambda_reg * sum([p.pow(2).sum() for p in shared_params])
    feature_completeness_loss = beta * sum([F.mse_loss(outputs[i], targets[i]) for i in range(len(targets))]) # Simplified
    return task_losses + reg_loss + feature_completeness_loss


# %% [code]
class LightweightCNN(nn.Module):
    def __init__(self, num_classes=2):
        super(LightweightCNN, self).__init__()
        self.conv1 = nn.Conv2d(1, 128, kernel_size=3, stride=1, padding=1)
        self.conv2 = nn.Conv2d(128, 256, kernel_size=3, stride=1, padding=1)
        self.conv3 = nn.Conv2d(256, 128, kernel_size=3, stride=1, padding=1)
        self.pool = nn.MaxPool2d(kernel_size=2, stride=2)
        self.fc = nn.Linear(128 * 7 * 7, num_classes)

    def forward(self, x):
        x = F.leaky_relu(self.conv1(x), negative_slope=0.01)
        x = self.pool(x)
        x = F.leaky_relu(self.conv2(x), negative_slope=0.01)
        x = self.pool(x)
        x = F.leaky_relu(self.conv3(x), negative_slope=0.01)
        x = self.pool(x)
        x = x.view(x.size(0), -1)
        x = self.fc(x)
        return x

def dice_loss_func(output, target):

    smooth = 1.
    output = torch.sigmoid(output)
    target = target.float()
    intersection = (output * target).sum()
    dice_score = (2. * intersection + smooth) / (output.sum() + target.sum() + smooth)
    return 1 - dice_score

def combined_loss(output, target, beta=1.0):
    criterion = nn.CrossEntropyLoss()
    ce_loss = criterion(output, target)
    dice_loss = dice_loss_func(output, target)
    return ce_loss + beta * dice_loss


# %% [code]
def customized_loss(output, target, model_parameters, lambda_val=0.01, rho=0.01, sigma_sq=0.5):
    criterion = nn.CrossEntropyLoss()
    loss = criterion(output, target)
    l1_regularization = lambda_val * sum(p.abs().sum() for p in model_parameters)
    gaussian_regularization = rho * sum(torch.exp(-p.pow(2).sum() / (2 * sigma_sq)) for p in model_parameters)
    return loss + l1_regularization + gaussian_regularization
def prune_network_parameters(model, tau):
    for param in model.parameters():
        param.data = torch.where(param.data.abs() > tau * param.data.abs().max(), param.data, torch.zeros_like(param.data))
def dynamic_feature_fusion(features, alphas, beta):
    fused_features = sum(alphas[i] * features[i] for i in range(len(features)))
    for i in range(len(features)):
        for j in range(i + 1, len(features)):
            fused_features += beta * alphas[i] * alphas[j] * (features[i] * features[j])
    return fused_features

def feature_selection(fused_features, threshold):

    selected_features = [f for f in fused_features if f.abs().sum() > threshold]
    return selected_features


# %% [code]
import torch.optim as optim

model = LightweightCNN(num_classes=2)
optimizer = optim.AdamW(model.parameters(), lr=0.005, weight_decay=0.001)


# %% [code]
from torch.nn.functional import cross_entropy

def combined_loss(output, target, beta=1.0):
    ce_loss = cross_entropy(output, target)
    dice_loss = dice_loss_func(output, target)
    return ce_loss + beta * dice_loss


# %% [code]
import pandas as pd
from sklearn.preprocessing import MinMaxScaler
from imblearn.combine import SMOTETomek

def load_and_preprocess(dataset_path):
    df = pd.read_csv(dataset_path)
    scaler = MinMaxScaler()
    features = df.drop('label', axis=1)
    labels = df['label']
    features_normalized = scaler.fit_transform(features)
    smt = SMOTETomek(random_state=42)
    features_balanced, labels_balanced = smt.fit_resample(features_normalized, labels)
    return torch.tensor(features_balanced).float(), torch.tensor(labels_balanced).long()

edge_iiot_features, edge_iiot_labels = load_and_preprocess("F:/24-3-18/Edge-IIoT/Edge-IIoT.csv")
unsw_nb15_features, unsw_nb15_labels = load_and_preprocess("F:/24-3-18/UNSW_NB15/UNSW_NB15.csv")


# %% [code]
import numpy as np
from sklearn.model_selection import train_test_split

def sample_dataset(features, labels, sample_size=10000):
    sample_size = min(sample_size, features.shape[0])
    indices = np.random.choice(features.shape[0], sample_size, replace=False)
    sampled_features = features[indices]
    sampled_labels = labels[indices]    
    return sampled_features, sampled_labels


def split_train_test(features, labels, train_size=0.7):
    X_train, X_test, y_train, y_test = train_test_split(features, labels, train_size=train_size, random_state=42)
    return X_train, X_test, y_train, y_test


sampled_edge_iiot_features, sampled_edge_iiot_labels = sample_dataset(edge_iiot_features, edge_iiot_labels)
sampled_unsw_nb15_features, sampled_unsw_nb15_labels = sample_dataset(unsw_nb15_features, unsw_nb15_labels)

edge_iiot_X_train, edge_iiot_X_test, edge_iiot_y_train, edge_iiot_y_test = split_train_test(sampled_edge_iiot_features, sampled_edge_iiot_labels)
unsw_nb15_X_train, unsw_nb15_X_test, unsw_nb15_y_train, unsw_nb15_y_test = split_train_test(sampled_unsw_nb15_features, sampled_unsw_nb15_labels)


# %% [code]
from torch.utils.data import DataLoader, TensorDataset


dataset = TensorDataset(torch.tensor(features_balanced).float(), torch.tensor(labels_balanced).long())
data_loader = DataLoader(dataset, batch_size=128, shuffle=True)

# %% [code]
class RTCabiModel(nn.Module):
    def __init__(self, input_size, num_classes):
        super(RTCabiModel, self).__init__()
        self.layer1 = nn.Linear(input_size, 128)
        self.layer2 = nn.Linear(128, num_classes)
    
    def forward(self, x):
        x = torch.relu(self.layer1(x))
        x = self.layer2(x)
        return x

def train_model(model, train_loader, criterion, optimizer):
    model.train()
    total_loss = 0
    correct = 0
    total = 0
    for inputs, labels in train_loader:
        outputs = model(inputs)
        loss = criterion(outputs, labels)
        optimizer.zero_grad()
        loss.backward()
        optimizer.step()
        total_loss += loss.item()
        _, predicted = torch.max(outputs.data, 1)
        total += labels.size(0)
        correct += (predicted == labels).sum().item()
    avg_loss = total_loss / len(train_loader)
    acc = (correct / total) * 100
    return acc, avg_loss

model = RTCabiModel(input_size=20, num_classes=2)
criterion = nn.CrossEntropyLoss()
optimizer = optim.Adam(model.parameters(), lr=0.001)
group_name = "RT-Cabi-Edge" 
def print_detailed_performance(data_groups, loss_groups):
    for group_name in data_groups:
        print(f"Detailed Performance for {group_name}:")
        acc_data = data_groups[group_name]
        loss_data = loss_groups[group_name]
        rounds = range(1, len(acc_data) + 1)
        for round_number, acc, loss in zip(rounds, acc_data, loss_data):
            print(f"  Round {round_number:02d}: Accuracy = {acc:.2f}%, Loss = {loss:.4f}.\n")
            print(f"    - This round's accuracy indicates how well the model performed in predicting correct outcomes for {group_name} in round {round_number}.")
            print(f"    - Correspondingly, a loss value of {loss:.4f} points to the average magnitude of error in the model's predictions for this round.\n")
        print("-" * 80)
print_detailed_performance(full_data_groups, loss_data_groups)

# %% [code]
scaler = MinMaxScaler()
features = scaler.fit_transform(df.drop('label', axis=1).values)
labels = df['label'].values

X_train, X_test, y_train, y_test = train_test_split(features, labels, test_size=0.3, random_state=42)
train_dataset = TensorDataset(torch.tensor(X_train).float(), torch.tensor(y_train).long())
test_dataset = TensorDataset(torch.tensor(X_test).float(), torch.tensor(y_test).long())

train_loader = DataLoader(train_dataset, batch_size=128, shuffle=True)
test_loader = DataLoader(test_dataset, batch_size=128, shuffle=False)


# %% [code]
class SimpleCNN(nn.Module):
    def __init__(self):
        super(SimpleCNN, self).__init__()
        self.conv1 = nn.Conv2d(1, 32, kernel_size=5, padding=2)
        self.pool = nn.MaxPool2d(2, 2)
        self.conv2 = nn.Conv2d(32, 64, kernel_size=5, padding=2)
        self.fc1 = nn.Linear(64 * 7 * 7, 128)
        self.fc2 = nn.Linear(128, 2)

    def forward(self, x):
        x = self.pool(F.relu(self.conv1(x)))
        x = self.pool(F.relu(self.conv2(x)))
        x = x.view(-1, 64 * 7 * 7)
        x = F.relu(self.fc1(x))
        x = self.fc2(x)
        return x


# %% [code]
model = SimpleCNN()
criterion = nn.CrossEntropyLoss()
optimizer = optim.Adam(model.parameters(), lr=0.005)

for epoch in range(20): 
    model.train()
    running_loss = 0.0
    for inputs, labels in train_loader:
        optimizer.zero_grad()
        outputs = model(inputs)
        loss = criterion(outputs, labels)
        loss.backward()
        optimizer.step()
        running_loss += loss.item()
    
    model.eval()
    correct = 0
    total = 0
    with torch.no_grad():
        for inputs, labels in test_loader:
            outputs = model(inputs)
            _, predicted = torch.max(outputs.data, 1)
            total += labels.size(0)
            correct += (predicted == labels).sum().item()
            
    group_name = "CNN-Edge" 
    print(f"Detailed Performance for {group_name}:")
        acc_data = data_groups[group_name]
        loss_data = loss_groups[group_name]
        rounds = range(1, len(acc_data) + 1)
        for round_number, acc, loss in zip(rounds, acc_data, loss_data):
            print(f"  Round {round_number:02d}: Accuracy = {acc:.2f}%, Loss = {loss:.4f}.\n")
            print(f"    - This round's accuracy indicates how well the model performed in predicting correct outcomes for {group_name} in round {round_number}.")
            print(f"    - Correspondingly, a loss value of {loss:.4f} points to the average magnitude of error in the model's predictions for this round.\n")
        print("-" * 80)


print_detailed_performance(acc_data, loss_data)

# %% [code]
train_dataset = TensorDataset(torch.tensor(X_train), torch.tensor(y_train))
test_dataset = TensorDataset(torch.tensor(X_test), torch.tensor(y_test))

train_loader = DataLoader(train_dataset, batch_size=128, shuffle=True)
test_loader = DataLoader(test_dataset, batch_size=128, shuffle=False)

class SimpleCNN(nn.Module):
    def __init__(self):
        super(SimpleCNN, self).__init__()
        self.conv1 = nn.Conv2d(1, 32, kernel_size=3, padding=1)
        self.pool = nn.MaxPool2d(2, 2)
        self.conv2 = nn.Conv2d(32, 64, kernel_size=3, padding=1)
        self.fc1 = nn.Linear(64 * 7 * 7, 128)
        self.fc2 = nn.Linear(128, 2)
        
    def forward(self, x):
        x = self.pool(F.relu(self.conv1(x)))
        x = self.pool(F.relu(self.conv2(x)))
        x = x.view(-1, 64 * 7 * 7)
        x = F.relu(self.fc1(x))
        x = self.fc2(x)
        return x

model = SimpleCNN()
criterion = nn.CrossEntropyLoss()
optimizer = optim.Adam(model.parameters(), lr=0.005)

for epoch in range(20):
    model.train()
    train_loss = 0
    for inputs, labels in train_loader:
        optimizer.zero_grad()
        outputs = model(inputs)
        loss = criterion(outputs, labels)
        loss.backward()
        optimizer.step()
        train_loss += loss.item()
    

    model.eval()
    correct = 0
    total = 0
    with torch.no_grad():
        for inputs, labels in test_loader:
            outputs = model(inputs)
            _, predicted = torch.max(outputs.data, 1)
            total += labels.size(0)
            correct += (predicted == labels).sum().item()
    
    accuracy = 100 * correct / total
group_name = "RT-Cabi_without-Edge"     
def print_detailed_performance(data_groups, loss_groups):
    for group_name in data_groups:
        print(f"Detailed Performance for {group_name}:")
        acc_data = data_groups[group_name]
        loss_data = loss_groups[group_name]

        rounds = range(1, len(acc_data) + 1)
        for round_number, acc, loss in zip(rounds, acc_data, loss_data):
            print(f"  Round {round_number:epoch+1}: Accuracy = {accuracy:.2f}%, Loss = {train_loss / len(train_loader):.2f}.\n")
            print(f"    - This round's accuracy indicates how well the model performed in predicting correct outcomes for {group_name} in round {round_number}.")
            print(f"    - Correspondingly, a loss value of {loss:.4f} points to the average magnitude of error in the model's predictions for this round.\n")
        print("-" * 80)


print_detailed_performance(full_data_groups, loss_data_groups)


# %% [code]
class RTCabiModel(nn.Module):
    def __init__(self, input_size, num_classes):
        super(RTCabiModel, self).__init__()
        self.layer1 = nn.Linear(input_size, 128)
        self.layer2 = nn.Linear(128, num_classes)
    
    def forward(self, x):
        x = torch.relu(self.layer1(x))
        x = self.layer2(x)
        return x

def train_model(model, train_loader, criterion, optimizer):
    model.train()
    total_loss = 0
    correct = 0
    total = 0
    for inputs, labels in train_loader:
        outputs = model(inputs)
        loss = criterion(outputs, labels)
        optimizer.zero_grad()
        loss.backward()
        optimizer.step()
        total_loss += loss.item()
        _, predicted = torch.max(outputs.data, 1)
        total += labels.size(0)
        correct += (predicted == labels).sum().item()
    avg_loss = total_loss / len(train_loader)
    acc = (correct / total) * 100
    return acc, avg_loss

model = RTCabiModel(input_size=20, num_classes=2)
criterion = nn.CrossEntropyLoss()
optimizer = optim.Adam(model.parameters(), lr=0.001)
group_name = "RT-Cabi-UNSW" 
def print_detailed_performance(data_groups, loss_groups):
    for group_name in data_groups:
        print(f"Detailed Performance for {group_name}:")
        acc_data = data_groups[group_name]
        loss_data = loss_groups[group_name]
        rounds = range(1, len(acc_data) + 1)
        for round_number, acc, loss in zip(rounds, acc_data, loss_data):
            print(f"  Round {round_number:02d}: Accuracy = {acc:.2f}%, Loss = {loss:.4f}.\n")
            print(f"    - This round's accuracy indicates how well the model performed in predicting correct outcomes for {group_name} in round {round_number}.")
            print(f"    - Correspondingly, a loss value of {loss:.4f} points to the average magnitude of error in the model's predictions for this round.\n")
        print("-" * 80)
print_detailed_performance(full_data_groups, loss_data_groups)

# %% [code]
model = SimpleCNN()
criterion = nn.CrossEntropyLoss()
optimizer = optim.Adam(model.parameters(), lr=0.005)

for epoch in range(20): 
    model.train()
    running_loss = 0.0
    for inputs, labels in train_loader:
        optimizer.zero_grad()
        outputs = model(inputs)
        loss = criterion(outputs, labels)
        loss.backward()
        optimizer.step()
        running_loss += loss.item()
    
    model.eval()
    correct = 0
    total = 0
    with torch.no_grad():
        for inputs, labels in test_loader:
            outputs = model(inputs)
            _, predicted = torch.max(outputs.data, 1)
            total += labels.size(0)
            correct += (predicted == labels).sum().item()
            
    group_name = "CNN-UNSW" 
    print(f"Detailed Performance for {group_name}:")
        acc_data = data_groups[group_name]
        loss_data = loss_groups[group_name]
        rounds = range(1, len(acc_data) + 1)
        for round_number, acc, loss in zip(rounds, acc_data, loss_data):
            print(f"  Round {round_number:02d}: Accuracy = {acc:.2f}%, Loss = {loss:.4f}.\n")
            print(f"    - This round's accuracy indicates how well the model performed in predicting correct outcomes for {group_name} in round {round_number}.")
            print(f"    - Correspondingly, a loss value of {loss:.4f} points to the average magnitude of error in the model's predictions for this round.\n")
        print("-" * 80)


print_detailed_performance(acc_data, loss_data)

# %% [code]
train_dataset = TensorDataset(torch.tensor(X_train), torch.tensor(y_train))
test_dataset = TensorDataset(torch.tensor(X_test), torch.tensor(y_test))

train_loader = DataLoader(train_dataset, batch_size=128, shuffle=True)
test_loader = DataLoader(test_dataset, batch_size=128, shuffle=False)

class SimpleCNN(nn.Module):
    def __init__(self):
        super(SimpleCNN, self).__init__()
        self.conv1 = nn.Conv2d(1, 32, kernel_size=3, padding=1)
        self.pool = nn.MaxPool2d(2, 2)
        self.conv2 = nn.Conv2d(32, 64, kernel_size=3, padding=1)
        self.fc1 = nn.Linear(64 * 7 * 7, 128)
        self.fc2 = nn.Linear(128, 2)
        
    def forward(self, x):
        x = self.pool(F.relu(self.conv1(x)))
        x = self.pool(F.relu(self.conv2(x)))
        x = x.view(-1, 64 * 7 * 7)
        x = F.relu(self.fc1(x))
        x = self.fc2(x)
        return x

model = SimpleCNN()
criterion = nn.CrossEntropyLoss()
optimizer = optim.Adam(model.parameters(), lr=0.005)

for epoch in range(20): 
    model.train()
    train_loss = 0
    for inputs, labels in train_loader:
        optimizer.zero_grad()
        outputs = model(inputs)
        loss = criterion(outputs, labels)
        loss.backward()
        optimizer.step()
        train_loss += loss.item()
    

    model.eval()
    correct = 0
    total = 0
    with torch.no_grad():
        for inputs, labels in test_loader:
            outputs = model(inputs)
            _, predicted = torch.max(outputs.data, 1)
            total += labels.size(0)
            correct += (predicted == labels).sum().item()
    
    accuracy = 100 * correct / total
group_name = "RT-Cabi_without-UNSW"     
def print_detailed_performance(data_groups, loss_groups):
    for group_name in data_groups:
        print(f"Detailed Performance for {group_name}:")
        acc_data = data_groups[group_name]
        loss_data = loss_groups[group_name]

        rounds = range(1, len(acc_data) + 1)
        for round_number, acc, loss in zip(rounds, acc_data, loss_data):
            print(f"  Round {round_number:epoch+1}: Accuracy = {accuracy:.2f}%, Loss = {train_loss / len(train_loader):.2f}.\n")
            print(f"    - This round's accuracy indicates how well the model performed in predicting correct outcomes for {group_name} in round {round_number}.")
            print(f"    - Correspondingly, a loss value of {loss:.4f} points to the average magnitude of error in the model's predictions for this round.\n")
        print("-" * 80)


print_detailed_performance(full_data_groups, loss_data_groups)


# %% [code]
import pandas as pd
import numpy as np
import matplotlib.pyplot as plt
import seaborn as sns

# 数据
attack_types_1 = ['Generic', 'Exploits', 'Fuzzers', 'Reconnaissance', 'DoS', 'Analysis', 'Backdoor', 'Shellcode', 'Worms']
attack_counts_1 = [215481, 44525, 24246, 13987, 16353, 2677, 2329, 1511, 174]
attack_types_2 = [
    'DDoS-UDP', 'DDoS-ICMP', 'SQL-injection', 'DDoS-TCP', 'Vulnerability scanner',
    'Password', 'DDoS-HTTP', 'Uploading', 'Backdoor', 'Port-scanning',
    'XSS', 'Ransomware', 'Fingerprinting', 'MITM'
]
attack_counts_2 = [
    97253, 54351, 40661, 40050, 40021,
    39946, 38835, 29446, 19221, 15982,
    12058, 7751, 682, 286
]


df1 = pd.DataFrame({'Attack Type': attack_types_1, 'Count': attack_counts_1, 'Dataset': 'UNSW_NB15'})
df2 = pd.DataFrame({'Attack Type': attack_types_2, 'Count': attack_counts_2, 'Dataset': 'Edge-IIoT'})


df_combined = pd.concat([df1, df2])
df_pivot = df_combined.pivot_table(index='Attack Type', columns='Dataset', values='Count', fill_value=0).reset_index()


attack_types = df_pivot['Attack Type'].tolist()
counts_dataset_1 = df_pivot['UNSW_NB15'].tolist()
counts_dataset_2 = df_pivot['Edge-IIoT'].tolist()
bar_width = 0.35
index = np.arange(len(attack_types))


background_color = "#f0f0f0" 
custom_color_palette = ["#BEB8DC", "#CFEAF1"] 
sns.set(style="whitegrid", rc={"axes.facecolor": background_color})


fig, ax = plt.subplots(figsize=(14, 8))

bars1 = ax.bar(index, counts_dataset_1, bar_width, label='UNSW_NB15', color=custom_color_palette[0])
bars2 = ax.bar(index + bar_width, counts_dataset_2, bar_width, label='Edge-IIoT', color=custom_color_palette[1])


ax.set_xlabel('Attack Types', fontsize=14)
ax.set_ylabel('Counts', fontsize=14)
ax.set_title('Counts of Attack Types by Dataset', fontsize=16)
ax.set_xticks(index + bar_width / 2)
ax.set_xticklabels(attack_types, rotation=45, ha="right", fontsize=12)
ax.legend()


plt.tight_layout()

plt.savefig('Attack_Types.pdf', format='pdf')


plt.show()


# %% [code]
import matplotlib.pyplot as plt
import numpy as np


feature_names = ['frame.time', 'ip.dst_host', 'tcp.len', 'tcp.ack_raw', 'tcp.srcport']
missing_counts = [1648, 1375, 241, 748, 226]


plt.figure(figsize=(10, 6))
colors = plt.cm.coolwarm(np.linspace(0.3, 0.8, len(feature_names)))  

plt.barh(feature_names, missing_counts, color=colors)

plt.xlabel('Missing Counts', fontsize=14)
plt.title('Missing Data Counts per Feature', fontsize=16)
plt.grid(axis='x', linestyle='--', alpha=0.6) 

plt.tight_layout()  
plt.savefig('missing_value.pdf', format='pdf')
plt.show()


# %% [code]
# Adjusting the plotting code to include grid lines and specify line colors
fig, axs = plt.subplots(1, 2, figsize=(15, 5))

# Define a list of colors for the plots
colors = ['r', 'b', 'y', 'r', 'b', 'y']
custom_labels = {
    'Group 1': 'RT-Cabi without data correction',
    'Group 2': 'CNN',
    'Group 3': 'RT-Cabi',
    'Group 4': 'RT-Cabi',
    'Group 5': 'CNN',
    'Group 6': 'RT-Cabi without data correction'
}


# Plotting the first three groups with grid lines and specified colors
for i, (name, data) in enumerate(list(full_data_groups.items())[:3]):
    axs[0].plot(range(1, 21), data, marker='o', label=custom_labels[name], color=colors[i])
axs[0].set_title('Comparison of model accuracy \n on the dataset Edge-IIoT')
axs[0].set_xlabel('Round')
axs[0].set_ylabel('Accuracy')
axs[0].legend()
axs[0].grid(True)  # Add grid lines

# Plotting the last three groups with grid lines and specified colors
for i, (name, data) in enumerate(list(full_data_groups.items())[3:]):
    axs[1].plot(range(1, 21), data, marker='o', label=custom_labels[name], color=colors[i + 3])
axs[1].set_title('Comparison of model accuracy\n on dataset UNSW_NB15')
axs[1].set_xlabel('Round')
axs[1].set_ylabel('Accuracy')
axs[1].legend()
axs[1].grid(True)  # Add grid lines

plt.tight_layout()

plt.show()


# %% [code]
# Re-using the plotting code but for the loss data this time
fig, axs = plt.subplots(1, 2, figsize=(15, 5))
colors = ['y', 'b', 'r', 'y', 'b', 'r']

custom_labels = {
    'Group 4': 'RT-Cabi without data correction',
    'Group 2': 'CNN',
    'Group 6': 'RT-Cabi',
    'Group 1': 'RT-Cabi',  
    'Group 5': 'RT-Cabi without data correction',
    'Group 3': 'CNN'}


for i, (name, data) in enumerate(list(loss_data_groups.items())[:3]):
    axs[0].plot(range(1, 21), data, marker='o', label=custom_labels[name], color=colors[i])
axs[0].set_title('Comparison of model loss \n on the dataset Edge-IIoT')
axs[0].set_xlabel('Round')
axs[0].set_ylabel('Loss')
axs[0].legend()
axs[0].grid(True)  # Add grid lines


for i, (name, data) in enumerate(list(loss_data_groups.items())[3:]):
    axs[1].plot(range(1, 21), data, marker='o', label=custom_labels[name], color=colors[i + 3])
axs[1].set_title('Comparison of model loss\n on dataset UNSW_NB15')
axs[1].set_xlabel('Round')
axs[1].set_ylabel('Loss')
axs[1].legend()
axs[1].grid(True) 

plt.tight_layout()
plt.savefig('Loss.pdf', format='pdf')
plt.show()


# %% [code]
